# Supplementary material for: STRyper: A macOS application for microsatellite genotyping and chromatogram management
Source: PLoS One. 2025 Feb 20;20(2):e0318806. doi: 10.1371/journal.pone.0318806 (PMC11841898; doi:10.1371/journal.pone.0318806)
Supplement: S1 File — The file contains a folder archive named “Phoxinus-2024.folderarchive”. This archive contains all data related to the analysis of chromatograms from 34 Phoxinus sp individuals. The file can be imported in STRyper as a folder called “Phoxinus 2024”. To do so, unzip the file if needed, and import “Phoxinus-2024.folderarchive” via the “File/Import Archived Folder…” menu of STRyper. See the STRyper help for more information. (ZIP) [file pone.0318806.s002.zip]

Archive with 2 entries (2 files):
- Phoxinus-2024.folderarchive
- __MACOSX/._Phoxinus-2024.folderarchive
